# Supplementary material for: Causal relationships between obesity and pancreatobiliary diseases: a two-sample Mendelian randomization study
Source: Eat Weight Disord. 2023 Aug 1;28(1):63. doi: 10.1007/s40519-023-01592-x (PMC10393843; doi:10.1007/s40519-023-01592-x)
Supplement: Supplementary file 1 — Supplementary file1 (XLSX 29 KB) [file 40519_2023_1592_MOESM1_ESM.xlsx]

## Sheet: Table S1
Table S1 The selected SNPs that associated with body mass index and disorders of gallbladder, biliary tract and pancreas
Number	SNP	Chromosome	p-value	EA	OA	Beta	EAF	SE	samplesize	F
1	rs1000940	17	1.81e-08	G	A	0.000889247	0.30054	0.000493886	361194	31.09
2	rs10132280	14	1.4e-11	A	C	-0.000682233	0.300048	0.00049613	361194	44.85
3	rs1016287	2	4.36e-12	C	T	-0.00128836	0.701249	0.000494718	361194	47.74
4	rs10182181	2	8.07e-26	G	A	0.00102325	0.487981	0.000452439	361194	113.53
5	rs10733682	9	2.45e-10	G	A	-0.000342047	0.527084	0.000459362	361194	39.27
6	rs10840100	11	6.67e-12	G	A	0.00107018	0.65623	0.000476055	361194	47.15
7	rs11057405	12	1.22e-08	A	G	0.00142519	0.106202	0.000733692	361194	32.9
8	rs11165643	1	1.43e-13	T	C	7.61e-06	0.592346	0.000459911	361194	54.27
9	rs11672660	19	7.91e-19	T	C	-0.00174305	0.192868	0.000571446	361194	79.58
10	rs1167827	7	1.98e-10	G	A	0.00121901	0.565231	0.000456529	361194	41.62
11	rs11727676	4	6.25e-09	C	T	0.00121845	0.0961146	0.000766233	361194	33.57
12	rs12286929	11	5.44e-13	G	A	0.00104673	0.526547	0.000453116	361194	52.94
13	rs12429545	13	3.15e-13	A	G	0.000944525	0.128846	0.000680836	361194	54.22
14	rs12448257	16	3.9e-11	A	G	0.000550653	0.21556	0.000553227	361194	44.2
15	rs12940622	17	3.64e-10	A	G	0.000744655	0.441114	0.000454722	361194	39.82
16	rs12986742	2	8.92e-09	C	T	0.000477179	0.476179	0.000455543	361194	33.06
17	rs13021737	2	5.44e-54	G	A	0.00149412	0.828673	0.000599195	361194	239.85
18	rs13130484	4	8.01e-41	T	C	0.000746872	0.433562	0.000457304	361194	176
19	rs13191362	6	1.09e-09	G	A	5.35e-05	0.125144	0.000685124	361194	36.77
20	rs13201877	6	4.28e-08	G	A	-0.000454239	0.133898	0.000670915	361194	30.12
21	rs13329567	15	1.53e-18	T	C	-0.0010389	0.221318	0.000543825	361194	76.94
22	rs1441264	13	2.96e-08	A	G	-0.000166109	0.591395	0.000469608	361194	30.78
23	rs1460676	2	4.98e-08	C	T	0.000388409	0.15451	0.000625398	361194	30.25
24	rs14810	19	1.92e-08	G	C	0.000157345	0.673047	0.000483547	361194	30.75
25	rs1516725	3	1.39e-24	C	T	0.00117637	0.862845	0.00065832	361194	103.67
26	rs1528435	2	4.77e-09	T	C	0.000334583	0.62043	0.000466186	361194	34.03
27	rs16851483	3	1.85e-10	T	G	0.001552	0.0658631	0.000911704	361194	40.62
28	rs17001654	4	5.03e-09	G	C	0.000941708	0.147603	0.000645257	361194	34.18
29	rs17066856	18	2e-13	C	T	-0.00188229	0.0914418	0.000786411	361194	55.06
30	rs17094222	10	2.19e-11	C	T	0.00032276	0.212886	0.000553728	361194	45.29
31	rs17203016	2	3.41e-08	G	A	-0.000362596	0.202778	0.000564469	361194	30.83
32	rs17381664	1	4.57e-11	C	T	0.000768427	0.412919	0.000460116	361194	42.04
33	rs17724992	19	7.79e-09	G	A	-0.000717822	0.267171	0.000511824	361194	33.23
34	rs1928295	9	4.32e-10	C	T	-0.000296177	0.429797	0.000456325	361194	39.39
35	rs2033529	6	1.45e-08	G	A	0.000613375	0.288706	0.000500557	361194	32.7
36	rs2060604	8	9.46e-12	C	T	-0.000208948	0.40769	0.000459632	361194	45.79
37	rs2176598	11	3.47e-08	C	T	-0.000768343	0.754351	0.000525177	361194	31.43
38	rs2183825	9	2.22e-14	C	T	-3.4e-05	0.326508	0.000481556	361194	56.72
39	rs2365389	3	1.35e-10	T	C	-0.000442404	0.40782	0.000460928	361194	42.25
40	rs2820292	1	5.45e-10	C	A	0.000474071	0.567861	0.000456611	361194	38.95
41	rs2836754	21	1.6e-08	C	T	0.000955923	0.63953	0.000470536	361194	31.73
42	rs2890652	2	1.24e-08	C	T	0.000607858	0.161322	0.000613765	361194	32.42
43	rs3736485	15	4.52e-08	G	A	-0.00104435	0.539331	0.00045566	361194	30.44
44	rs3800229	6	4.95e-08	T	G	2.03e-05	0.714768	0.000502454	361194	29.91
45	rs3849570	3	1.93e-08	A	C	0.000286927	0.347591	0.000474178	361194	30.75
46	rs4740619	9	6.36e-09	C	T	-0.000561972	0.448961	0.000454562	361194	34.36
47	rs543874	1	2.29e-40	G	A	0.000555939	0.207355	0.000557405	361194	180.43
48	rs6091540	20	2.14e-08	T	C	-0.000289257	0.298679	0.000494171	361194	31.43
49	rs6457796	6	2.54e-10	C	T	0.000680666	0.267647	0.000511219	361194	40.11
50	rs6477694	9	1.7e-08	T	C	-0.00107137	0.64642	0.00047434	361194	31.73
51	rs657452	1	2.12e-13	G	A	-2.43e-05	0.609169	0.000465092	361194	53.62
52	rs6804842	3	8.02e-10	G	A	0.000226155	0.573356	0.000457872	361194	37.21
53	rs7138803	12	5.11e-26	A	G	0.00091863	0.368122	0.000468454	361194	113.78
54	rs7144011	14	6.05e-15	T	G	0.00156753	0.222707	0.000550391	361194	61.29
55	rs7531118	1	1.88e-28	C	T	0.000416651	0.529326	0.000456018	361194	121.73
56	rs7550711	1	5.06e-14	T	C	0.00124288	0.0259947	0.00142713	361194	57.38
57	rs7599312	2	4.73e-11	A	G	-0.000178395	0.268421	0.000514624	361194	42.05
58	rs7715256	5	8.85e-09	T	G	-0.000594124	0.574071	0.000456474	361194	33.56
59	rs7899106	10	1.27e-08	G	A	0.00126946	0.0503222	0.00103835	361194	32
60	rs879620	16	3.94e-10	T	C	0.000737189	0.615523	0.000466506	361194	39.14
61	rs9304665	19	1.59e-08	A	T	-0.000169	0.76529	0.000534247	361194	31.94
62	rs9374842	6	7.2e-09	T	C	8.32e-05	0.771663	0.000538337	361194	33.23
63	rs943005	6	4.52e-31	T	C	-0.00016976	0.169522	0.000603228	361194	136.52
64	rs9540493	13	3.95e-09	G	A	-0.000859507	0.543724	0.000456094	361194	34.47
65	rs9579083	13	1.43e-10	C	G	0.00114959	0.179997	0.000588493	361194	41.13
66	rs977747	1	2.18e-08	G	T	-0.000267898	0.582893	0.000459028	361194	31.36
67	rs9926784	16	8.55e-11	C	T	0.000810328	0.183824	0.000583612	361194	42.94

## Sheet: Table S2
Table S2 The selected SNPs that associated with circumference and disorders of gallbladder, biliary tract and pancreas
Number	SNP	Chromosome	p-value	EA	OA	Beta	EAF	SE	samplesize	F
1	rs10132280	14	2.2e-09	A	C	-0.000682233	0.300048	0.00049613	361194	35.35
2	rs10767658	11	3.3e-17	G	C	-0.000805593	0.683856	0.000485927	361194	70.2
3	rs10840100	11	5.4e-09	G	A	0.00107018	0.65623	0.000476055	361194	32.65
4	rs10938397	4	6.1e-20	G	A	0.000669557	0.434372	0.000457002	361194	83.59
5	rs10968576	9	1.2e-11	G	A	-1.43e-05	0.324129	0.000482167	361194	48.22
6	rs11165623	1	5.2e-09	A	G	0.000107157	0.505575	0.000452294	361194	34.6
7	rs12429545	13	2.5e-09	A	G	0.000944525	0.128846	0.000680836	361194	35.54
8	rs1516725	3	1.7e-09	C	T	0.00117637	0.862845	0.00065832	361194	36.95
9	rs16894959	6	3.4e-08	C	T	0.000256776	0.140116	0.000650486	361194	29.34
10	rs16996700	20	1.5e-09	C	T	-0.000113423	0.28455	0.000501188	361194	38.64
11	rs17066856	18	9e-10	C	T	-0.00188229	0.0914418	0.000786411	361194	38.03
12	rs17381664	1	4.2e-10	C	T	0.000768427	0.412919	0.000460116	361194	39.51
13	rs2033529	6	1.7e-08	G	A	0.000613375	0.288706	0.000500557	361194	32.21
14	rs2293576	11	9.4e-10	A	G	0.000351701	0.331836	0.000479995	361194	37.35
15	rs2489623	6	3.4e-08	C	A	0.00105026	0.535524	0.000453623	361194	31.23
16	rs2531992	16	3e-09	G	A	0.000782251	0.845575	0.000627135	361194	34.03
17	rs2820292	1	2.4e-08	C	A	0.000474071	0.567861	0.000456611	361194	31.23
18	rs3127553	1	1.6e-10	A	G	-2.59e-05	0.63673	0.000469351	361194	43.18
19	rs3849570	3	2.2e-08	A	C	0.000286927	0.347591	0.000474178	361194	30.54
20	rs4776970	15	2.3e-08	T	A	-0.000993675	0.355305	0.000472019	361194	32.65
21	rs633715	1	3.3e-23	C	T	0.000284391	0.212742	0.000551988	361194	100
22	rs6440003	3	2.9e-10	A	G	0.000664534	0.446087	0.000454244	361194	38.15
23	rs6545714	2	1.9e-10	A	G	-0.000934271	0.600744	0.000462709	361194	39.51
24	rs6755502	2	2e-30	C	T	0.00148686	0.828704	0.000599198	361194	128.44
25	rs7138803	12	1.6e-15	A	G	0.00091863	0.368122	0.000468454	361194	64
26	rs7144011	14	9.4e-16	T	G	0.00156753	0.222707	0.000550391	361194	64.78
27	rs7239883	18	2.3e-09	A	G	-0.00047136	0.622288	0.000467753	361194	36
28	rs749671	16	3.2e-08	A	G	-0.000913242	0.370669	0.000467996	361194	29.47
29	rs7498665	16	1.4e-22	G	A	-0.00019905	0.403278	0.000461723	361194	94.37
30	rs7531118	1	1.5e-14	C	T	0.000416651	0.529326	0.000456018	361194	59.51
31	rs7550711	1	3.4e-09	T	C	0.00124288	0.0259947	0.00142713	361194	35.03
32	rs929641	2	1.2e-09	G	A	-0.000207046	0.416358	0.000459338	361194	38.15
33	rs9400239	6	1.9e-11	C	T	-9.11e-05	0.706332	0.000496526	361194	44.44
34	rs943005	6	7.2e-19	T	C	-0.00016976	0.169522	0.000603228	361194	78.56

## Sheet: Table S3
Table S3 The selected SNPs that associated with hip circumferenc and disorders of gallbladder, biliary tract and pancreas
Number	SNP	Chromosome	p-value	EA	OA	Beta	EAF	SE	samplesize	F
1	rs10123368	9	3.3e-09	C	T	-0.000538347	0.19313	0.000573223	361194	33.8
2	rs10140922	14	4.6e-11	T	G	0.000217765	0.40855	0.000459872	361194	42.53
3	rs10195252	2	7.8e-11	C	T	-0.000479006	0.406117	0.000460701	361194	43.18
4	rs10748128	12	4.9e-11	T	G	-0.000398717	0.344607	0.000475832	361194	43.28
5	rs10804591	3	1.1e-18	A	C	0.000176284	0.785912	0.000551255	361194	77.61
6	rs10950949	7	1.5e-08	C	A	0.000380692	0.420316	0.000458649	361194	34.03
7	rs10958476	8	1.2e-09	C	T	-0.000276038	0.21221	0.000552065	361194	36
8	rs11144688	9	2.7e-08	A	G	-0.00161453	0.119415	0.000696135	361194	30.86
9	rs11205303	1	6.4e-26	C	T	-0.000259244	0.408299	0.000460256	361194	110.25
10	rs11242	3	2.6e-12	C	T	0.000683625	0.558612	0.000454659	361194	47.02
11	rs11612228	12	8.6e-09	T	C	-0.00030272	0.338726	0.000479796	361194	33.06
12	rs1173770	5	1.3e-13	C	T	-0.000717737	0.600867	0.000461958	361194	55.18
13	rs12048049	1	1.2e-09	G	C	-0.000324027	0.286468	0.000500394	361194	36.63
14	rs12086130	1	1.7e-10	T	C	0.00186507	0.0894797	0.000791092	361194	40.11
15	rs12130243	1	1.9e-08	G	T	-0.000503429	0.203423	0.000560745	361194	32.33
16	rs12316131	12	3.3e-14	C	T	-0.000630477	0.204298	0.00056106	361194	58.05
17	rs1254257	14	9.1e-10	C	T	-0.000286251	0.287843	0.000499491	361194	36.5
18	rs12817549	12	1.1e-15	C	T	-0.000473148	0.45592	0.000455011	361194	64
19	rs12980348	19	3.5e-15	G	T	0.000266975	0.392559	0.00046349	361194	60.49
20	rs1351394	12	9.6e-13	C	T	0.000887637	0.508738	0.000452666	361194	49.83
21	rs13695	17	6e-10	T	C	0.000738114	0.263619	0.000513291	361194	37.65
22	rs1388251	3	1.8e-09	G	A	0.00012065	0.262124	0.000515697	361194	34.78
23	rs143384	20	2.8e-32	G	A	0.000770498	0.401763	0.000460533	361194	141.42
24	rs1545552	2	8.5e-14	G	A	0.000771239	0.708031	0.000499313	361194	56.25
25	rs1662837	4	3.6e-13	C	T	-0.000172529	0.305433	0.0004908	361194	53.25
26	rs17194040	16	6.2e-10	A	G	-0.000721644	0.279351	0.000503549	361194	36
27	rs17346473	1	2.6e-14	G	A	-0.000782893	0.288453	0.000499263	361194	59.17
28	rs1812175	4	1.2e-31	G	A	-0.00136245	0.831465	0.000603282	361194	137.81
29	rs181553	18	2.1e-14	A	G	-0.000949567	0.689168	0.000490069	361194	57.27
30	rs2034088	17	1.3e-09	C	T	-0.000262405	0.480989	0.000453604	361194	36
31	rs2247341	4	2.7e-10	A	G	-0.000236378	0.334964	0.00047792	361194	40.82
32	rs2326788	20	2e-08	A	G	0.000685377	0.370612	0.000468872	361194	30.86
33	rs2377058	16	7.7e-10	G	A	-0.000351241	0.364162	0.000469101	361194	38.64
34	rs2597513	3	8.4e-09	T	C	0.000560237	0.897089	0.000744222	361194	33.52
35	rs2638953	12	2.9e-10	C	G	0.000312017	0.67638	0.000482864	361194	38.64
36	rs3118914	13	1.7e-14	T	G	0.000119735	0.215485	0.00054895	361194	58.05
37	rs3738814	1	1.6e-17	G	A	9.65e-05	0.424791	0.000456963	361194	73.47
38	rs3747579	16	1.3e-08	T	C	0.000231531	0.717893	0.000501561	361194	31.82
39	rs3791679	2	2e-22	G	A	-0.00113681	0.225641	0.000540443	361194	95.18
40	rs4130415	8	5.9e-18	C	T	0.000626569	0.23127	0.000536122	361194	74.04
41	rs42235	7	1.6e-18	T	C	-0.000751191	0.2986	0.000494633	361194	75.41
42	rs4243400	3	3.3e-11	G	A	0.000390427	0.482032	0.000453277	361194	43.18
43	rs4246307	15	4.2e-08	A	G	-9.04e-05	0.499601	0.000453215	361194	31.15
44	rs4620037	5	2.4e-08	C	A	-0.000635887	0.214574	0.000553957	361194	31.15
45	rs473902	9	3.4e-14	G	T	0.000300471	0.0890699	0.000792264	361194	57.76
46	rs4868126	5	1.5e-08	G	T	0.000871703	0.596812	0.000474568	361194	30.86
47	rs4973517	2	9.3e-10	C	T	-4.03e-05	0.278488	0.000505966	361194	37.65
48	rs5742915	15	1.7e-08	C	T	-2.86e-05	0.461809	0.000453356	361194	30.86
49	rs606452	11	9.3e-09	C	A	0.000236922	0.860423	0.000651611	361194	32.65
50	rs6501392	17	3.9e-10	G	A	-0.000347551	0.514642	0.000452532	361194	38.15
51	rs6556079	5	4.5e-10	A	G	-0.000563391	0.60183	0.000461662	361194	38.72
52	rs6570509	6	9.4e-29	T	G	-0.000225469	0.285276	0.000501064	361194	121.56
53	rs6845078	4	6.4e-12	T	C	0.000863549	0.15676	0.000620997	361194	47.27
54	rs686320	11	4.1e-09	C	G	-0.000913321	0.133702	0.000663529	361194	34.21
55	rs6903448	6	1.9e-13	T	C	0.000249069	0.142718	0.000647547	361194	55.45
56	rs7008867	8	4.7e-09	A	G	0.000219021	0.226219	0.000543921	361194	33.06
57	rs7223966	17	1.6e-13	A	G	-0.000308779	0.283155	0.000502511	361194	54.29
58	rs724016	3	8e-43	G	A	0.000682423	0.446724	0.000454449	361194	188.08
59	rs7274811	20	1.3e-09	T	G	0.000183423	0.2597	0.000515964	361194	36
60	rs7759938	6	5.2e-12	T	C	4.7e-05	0.676786	0.000483588	361194	45.65
61	rs798489	7	5.4e-19	T	C	-0.000382605	0.270745	0.000508945	361194	80.54
62	rs849141	7	1.7e-16	G	A	5.25e-05	0.708699	0.000499141	361194	70.91
63	rs912057	6	3.7e-15	G	A	0.000508612	0.614262	0.000467286	361194	60.49
64	rs9388766	6	1.6e-12	C	T	0.000195567	0.697061	0.000491792	361194	49.38
65	rs9890032	17	1.6e-12	G	C	0.00016645	0.381996	0.000465621	361194	48.22
66	rs9993613	4	6.8e-10	G	T	-2.45e-05	0.524993	0.000452946	361194	36

## Sheet: Table S4
Table S4 The selected SNPs that associated with waist-to-hip ratio and disorders of gallbladder, biliary tract and pancreas
Number	SNP	Chromosome	p-value	EA	OA	Beta	EAF	SE	samplesize	F
1	rs10245353	7	3.5e-11	A	C	0.000273955	0.191647	0.000576794	361194	43.37
2	rs10783615	12	3.7e-13	A	G	0.000470778	0.869398	0.000669709	361194	54.63
3	rs10842708	12	3.1e-11	A	G	-0.000836264	0.756779	0.000527457	361194	44.44
4	rs1106529	1	2.2e-13	A	G	-0.000643555	0.74109	0.000516545	361194	54.29
5	rs1128249	2	7.8e-10	T	G	-0.000287623	0.392747	0.00046279	361194	36.73
6	rs11663816	18	3.1e-12	C	T	-0.000113156	0.266876	0.000511101	361194	49.38
7	rs1294410	6	2e-14	C	T	0.000451863	0.616971	0.000467149	361194	57.39
8	rs13130484	4	1.5e-08	T	C	0.000746872	0.433562	0.000457304	361194	33.15
9	rs13424740	2	2.6e-13	C	T	-0.000250199	0.45551	0.000454596	361194	56.25
10	rs1421085	16	4.3e-38	C	T	0.000461406	0.401845	0.000461064	361194	169.79
11	rs1440372	15	2.7e-09	C	T	0.000833456	0.727439	0.000508666	361194	37.35
12	rs1563355	1	1.7e-12	C	T	-0.000247244	0.670978	0.000481113	361194	49.64
13	rs16996700	20	8.8e-09	C	T	-0.000113423	0.28455	0.000501188	361194	34.03
14	rs2371767	3	1.2e-10	C	G	-1.06e-05	0.272178	0.000508579	361194	42.07
15	rs2398893	9	4e-08	G	A	-0.000607438	0.27524	0.000505666	361194	30.86
16	rs2972164	3	1e-08	C	T	0.000312757	0.521797	0.000454188	361194	33.15
17	rs3786897	19	2.5e-11	G	A	0.00037277	0.424391	0.000457733	361194	44.44
18	rs459193	5	3.4e-13	G	A	0.000340472	0.747038	0.000546627	361194	53.25
19	rs4640244	17	3e-08	G	A	0.000622851	0.399766	0.000461414	361194	29.22
20	rs4823006	22	3.3e-09	G	A	0.000378192	0.447899	0.000454232	361194	33.15
21	rs4929927	11	1.6e-08	G	A	0.0010632	0.656491	0.000475753	361194	33.15
22	rs6736025	2	7.2e-09	T	G	-0.000145634	0.432038	0.000457053	361194	32.65
23	rs6743060	2	1.5e-08	A	C	0.00146008	0.828777	0.000599914	361194	33.8
24	rs714515	1	5.9e-09	A	G	-0.000199886	0.566432	0.000456168	361194	33.15
25	rs7973683	12	3.3e-09	A	C	0.000519701	0.336164	0.000477841	361194	34.6
26	rs879048	11	3.6e-08	A	C	0.00115378	0.798865	0.000563925	361194	30.25
27	rs998584	6	4.8e-15	A	C	-0.00019697	0.481711	0.000453425	361194	64.89
